# Supplementary material for: Estimating the Effectiveness of Shielding during Pregnancy against SARS-CoV-2 in New York City during the First Year of the COVID-19 Pandemic
Source: Viruses. 2022 Oct 30;14(11):2408. doi: 10.3390/v14112408 (PMC9697040; doi:10.3390/v14112408)
Supplement: Supplementary file 1 [file viruses-14-02408-s001.zip]

Archive with 1 entries (1 files):
- viruses-1967279-supplementary.pdf
